# Supplementary material for: Evaluating host diet effects on microparasites by measuring the stoichiometry of infrapopulations one cell at a time
Source: Ecol Evol. 2024 Jul 17;14(7):e11645. doi: 10.1002/ece3.11645 (PMC11255380; doi:10.1002/ece3.11645)
Supplement: Supplementary file 1 — Appendix S1 [file ECE3-14-e11645-s001.zip]

Archive with 2 entries (2 files):
- MEE submission data.csv
- MEE submission metadata.csv
