# Supplementary material for: Evaluating host diet effects on microparasites by measuring the stoichiometry of infrapopulations one cell at a time
Source: Ecol Evol. 2024 Jul 17;14(7):e11645. doi: 10.1002/ece3.11645 (PMC11255380; doi:10.1002/ece3.11645)
Supplement: Supplementary file 1 — Appendix S1 [file ECE3-14-e11645-s001.zip › MEE submission data.csv]

diet	parasite	Indiv	C.N	C.P	N.P	Spore_spectra
HiP	ht	hiht1	20.88963125	89.46168434	4.28258801	1
HiP	ht	hiht1	19.58647154	80.57013215	4.113560321	2
HiP	ht	hiht1	16.6210192	86.95980584	5.231917777	3
HiP	ht	hiht1	22.2230929	83.70817336	3.766720219	4
HiP	ht	hiht1	19.95669954	83.66964843	4.192559409	5
HiP	ht	hiht1	19.60561954	95.63783967	4.878083015	6
HiP	ht	hiht1	15.51360907	102.0595888	6.578713459	7
HiP	ht	hiht1	16.05192714	61.8986659	3.856151686	8
HiP	ht	hiht1	19.60853124	87.51773977	4.463248099	9
HiP	ht	hiht1	18.21567036	93.58312798	5.13750667	10
HiP	ht	hiht1	14.88395993	102.8783041	6.912025064	11
HiP	ht	hiht1	18.22769308	80.832207	4.434582404	12
HiP	ht	hiht1	17.22030818	96.82767429	5.62287697	13
HiP	ht	hiht1	18.40899801	102.7769587	5.58297408	14
HiP	ht	hiht1	12.09200838	173.8389284	14.37634866	15
HiP	ht	hiht1	18.30756814	106.0196699	5.791029647	16
HiP	ht	hiht1	22.04352861	71.36819405	3.237602986	17
HiP	ht	hiht1	18.71705457	87.68917925	4.684988172	18
HiP	ht	hiht1	14.48466945	137.0834329	9.464035988	19
HiP	ht	hiht1	16.86182605	86.31326283	5.118856199	20
HiP	ht	hiht1	15.81470846	91.51808681	5.786896864	21
HiP	ht	hiht1	15.23931583	99.76856091	6.546787404	22
HiP	ht	hiht1	18.25160789	93.48463928	5.121994722	23
HiP	ht	hiht1	17.12300683	94.25788471	5.504750751	24
HiP	ht	hiht1	15.35113965	98.73695621	6.431897467	25
HiP	ht	hiht1	11.64877281	113.0794358	9.707411898	26
HiP	ht	hiht1	18.0766065	86.83943735	4.803967898	27
HiP	ht	hiht1	17.62421709	97.36804315	5.524673388	28
HiP	ht	hiht1	19.65602766	95.80309397	4.873980421	29
HiP	ht	hiht1	23.8001253	67.78703029	2.848179556	30
HiP	ht	hiht1	22.14859985	72.89255339	3.291068234	31
HiP	ht	hiht1	16.07316375	92.40666982	5.749127628	32
HiP	ht	hiht1	20.24957188	82.85193144	4.091539907	33
HiP	ht	hiht1	15.21178585	94.64941273	6.222110516	34
HiP	ht	hiht1	17.87372559	75.75709328	4.238461249	35
HiP	ht	hiht1	17.43980377	86.33455209	4.950431394	36
HiP	ht	hiht1	16.0890583	97.17710067	6.039949563	37
HiP	ht	hiht1	15.94301915	102.1318964	6.406057441	38
HiP	ht	hiht1	21.59726873	81.71754514	3.783698123	39
HiP	ht	hiht1	20.61898095	78.98282591	3.830588238	40
HiP	ht	hiht1	16.89808694	100.1634168	5.927500384	41
HiP	ht	hiht1	29.12461682	70.56179487	2.422754445	42
HiP	ht	hiht1	23.15909898	76.9701103	3.32353648	43
HiP	ht	hiht1	21.42897954	74.19567113	3.462398711	44
HiP	ht	hiht1	21.54733826	81.85683523	3.798930255	45
HiP	ht	hiht1	18.18147645	100.8878887	5.548938173	46
HiP	ht	hiht1	16.98416255	96.58141265	5.686557249	47
HiP	ht	hiht1	20.74405895	91.34609038	4.40348201	48
HiP	ht	hiht1	24.20728557	66.95216135	2.765785579	49
HiP	ht	hiht1	24.66443155	78.70456182	3.191014626	50
HiP	ht	hiht1	18.30249146	92.41560832	5.049345796	51
HiP	ht	hiht1	14.2931796	50.67081697	3.545104616	52
HiP	ht	hiht1	18.60453859	107.5307573	5.779813178	53
HiP	ht	hiht1	19.80072311	88.88117326	4.48878421	54
HiP	ht	hiht1	22.26010711	94.23309392	4.23327226	55
HiP	ht	hiht1	19.58072343	86.86178667	4.436086695	56
HiP	ht	hiht1	9.150045118	121.9412829	13.32685045	57
HiP	ht	hiht1	21.65424986	83.22571311	3.843389342	58
HiP	ht	hiht1	17.25134103	90.97016763	5.273222962	59
HiP	ht	hiht1	21.30250914	93.84458555	4.40533014	60
HiP	ht	hiht1	9.335762015	130.6408577	13.99359339	61
HiP	ht	hiht1	15.49181904	108.1730462	6.982591642	62
HiP	ht	hiht1	17.77631434	99.79668791	5.614025833	63
HiP	ht	hiht1	17.34195601	80.76043331	4.656939117	64
HiP	ht	hiht1	17.5760141	81.81979426	4.655196212	65
HiP	ht	hiht1	16.07697987	77.97424898	4.850055768	66
HiP	ht	hiht1	17.2972867	91.05703092	5.264237826	67
HiP	ht	hiht1	18.37013738	91.40629363	4.97580893	68
HiP	ht	hiht1	19.86062484	88.51000146	4.456556738	69
HiP	ht	hiht1	16.55422906	105.0498794	6.34580318	70
HiP	ht	hiht1	16.35689817	96.66322688	5.909630657	71
HiP	ht	hiht1	16.41441018	96.12941235	5.856403691	72
HiP	ht	hiht1	20.9498932	84.38831008	4.028102161	73
HiP	ht	hiht1	24.44428193	71.88852677	2.940913828	74
HiP	ht	hiht1	9.220861243	103.051736	11.17593392	75
HiP	ht	hiht1	17.80103438	97.29316405	5.465590481	76
HiP	ht	hiht1	19.86353067	97.19066777	4.892920063	77
HiP	ht	hiht1	18.09673913	110.6417943	6.113907789	78
HiP	ht	hiht1	23.56926431	73.09527912	3.101296593	79
HiP	ht	hiht1	19.23670054	84.01773214	4.367574988	80
HiP	ht	hiht2	19.40651211	92.32535739	4.757442083	1
HiP	ht	hiht2	18.92872699	73.44241749	3.879944887	2
HiP	ht	hiht2	14.10750077	115.2943093	8.172553817	3
HiP	ht	hiht2	11.86696176	70.81778323	5.96764232	4
HiP	ht	hiht2	13.91162034	95.83892432	6.889127362	5
HiP	ht	hiht2	24.52482078	69.96907953	2.852990452	6
HiP	ht	hiht2	24.61695153	55.91192905	2.271277538	7
HiP	ht	hiht2	18.21608455	86.10456061	4.726842389	8
HiP	ht	hiht2	20.70271	62.53632585	3.020683082	9
HiP	ht	hiht2	30.9185478	77.53768084	2.507804744	10
HiP	ht	hiht2	18.28813519	98.47597994	5.384692256	11
HiP	ht	hiht2	20.5781745	76.63512792	3.724097486	12
HiP	ht	hiht2	28.15074588	78.28852476	2.781046197	13
HiP	ht	hiht2	19.53320214	116.5674576	5.967657368	14
HiP	ht	hiht2	18.6040269	85.68524523	4.605736471	15
HiP	ht	hiht2	20.51052457	81.38855161	3.968136032	16
HiP	ht	hiht2	18.28886681	93.62344697	5.119149696	17
HiP	ht	hiht2	15.93289483	97.47750708	6.118003545	18
HiP	ht	hiht2	19.10364463	81.23945403	4.252563091	19
HiP	ht	hiht2	20.39450304	49.27099158	2.415895669	20
HiP	ht	hiht2	15.58418518	90.58943902	5.812908277	21
HiP	ht	hiht2	22.73638145	58.51781666	2.573752414	22
HiP	ht	hiht2	25.47714299	56.59006418	2.221209191	23
HiP	ht	hiht2	20.39667979	85.13344338	4.173887332	24
HiP	ht	hiht2	19.91170848	87.38708015	4.388728383	25
HiP	ht	hiht2	16.76012663	90.03541518	5.37200089	26
HiP	ht	hiht2	21.07371223	80.91728013	3.83972597	27
HiP	ht	hiht2	20.21391106	91.79278067	4.541069781	28
HiP	ht	hiht2	17.76846418	83.44284532	4.6961203	29
HiP	ht	hiht2	21.53866853	73.21633139	3.399297003	30
HiP	ht	hiht2	18.90305494	91.11054243	4.819884547	31
HiP	ht	hiht2	16.39203491	92.96829705	5.671553139	32
HiP	ht	hiht2	18.97181098	93.32450395	4.919114155	33
HiP	ht	hiht2	16.85495147	149.4964926	8.869589029	34
HiP	ht	hiht2	19.09540502	81.56686341	4.271544036	35
HiP	ht	hiht2	16.33275624	95.1377896	5.824968436	36
HiP	ht	hiht2	15.62161028	103.9809179	6.656222758	37
HiP	ht	hiht2	22.6358977	84.61835419	3.738237172	38
HiP	ht	hiht2	16.091444	108.7380046	6.757504459	39
HiP	ht	hiht2	17.16910072	96.10234749	5.597401346	40
HiP	ht	hiht2	15.79795407	99.14930591	6.276085213	41
HiP	ht	hiht2	19.49223951	90.90654837	4.663730319	42
HiP	ht	hiht2	20.35253186	80.76227448	3.968168433	43
HiP	ht	hiht2	14.95907132	96.24936225	6.434180316	44
HiP	ht	hiht2	19.08809354	100.3545126	5.257440317	45
HiP	ht	hiht2	16.50822713	121.5878048	7.365285433	46
HiP	ht	hiht2	14.82911303	90.02382987	6.070749457	47
HiP	ht	hiht2	22.11789653	76.83949306	3.474086831	48
HiP	ht	hiht2	16.7977814	102.0425752	6.074765041	49
HiP	ht	hiht2	21.63107488	87.54132515	4.047016878	50
HiP	ht	hiht2	21.1450545	85.82813415	4.059016927	51
HiP	ht	hiht2	17.89716264	100.8829197	5.636810803	52
HiP	ht	hiht2	17.21906461	98.68077546	5.730902213	53
HiP	ht	hiht2	18.14427136	116.9525048	6.445698615	54
HiP	ht	hiht2	19.95289845	85.19214047	4.26966241	55
HiP	ht	hiht2	24.38792708	80.08674223	3.283868365	56
HiP	ht	hiht2	22.56418913	84.6913667	3.753352989	57
HiP	ht	hiht2	25.81873229	95.91703785	3.715017328	58
HiP	ht	hiht2	27.96867723	82.59568116	2.953149356	59
HiP	ht	hiht2	21.20035504	93.1724502	4.394853294	60
HiP	ht	hiht2	15.49181904	108.1730462	6.982591642	62
HiP	ht	hiht2	17.77631434	99.79668791	5.614025833	63
HiP	ht	hiht2	17.34195601	80.76043331	4.656939117	64
HiP	ht	hiht2	17.5760141	81.81979426	4.655196212	65
HiP	ht	hiht2	16.07697987	77.97424898	4.850055768	66
HiP	ht	hiht2	17.2972867	91.05703092	5.264237826	67
HiP	ht	hiht2	18.37013738	91.40629363	4.97580893	68
HiP	ht	hiht2	19.86062484	88.51000146	4.456556738	69
HiP	ht	hiht2	16.55422906	105.0498794	6.34580318	70
HiP	ht	hiht2	16.35689817	96.66322688	5.909630657	71
HiP	ht	hiht2	16.41441018	96.12941235	5.856403691	72
HiP	ht	hiht2	20.9498932	84.38831008	4.028102161	73
HiP	ht	hiht2	24.44428193	71.88852677	2.940913828	74
HiP	ht	hiht2	9.220861243	103.051736	11.17593392	75
HiP	ht	hiht2	17.80103438	97.29316405	5.465590481	76
HiP	ht	hiht2	19.86353067	97.19066777	4.892920063	77
HiP	ht	hiht2	18.09673913	110.6417943	6.113907789	78
HiP	ht	hiht2	23.56926431	73.09527912	3.101296593	79
HiP	ht	hiht2	19.23670054	84.01773214	4.367574988	80
HiP	pr	hipr1	13.93673264	219.5877256	15.75604063	1
HiP	pr	hipr1	11.88379299	154.8284068	13.02853448	2
HiP	pr	hipr1	11.72054718	120.2112528	10.25645398	3
HiP	pr	hipr1	12.49613561	143.3056918	11.46800069	4
HiP	pr	hipr1	12.9394055	132.4680087	10.2375653	5
HiP	pr	hipr1	18.29322551	187.3522502	10.24161923	6
HiP	pr	hipr1	14.17662787	193.1811175	13.62673262	7
HiP	pr	hipr1	14.02702472	76.70862414	5.468631135	8
HiP	pr	hipr1	12.93926713	187.6121213	14.49943953	9
HiP	pr	hipr1	12.09394781	214.798255	17.76080552	10
HiP	pr	hipr1	12.75194269	190.8004291	14.96245974	11
HiP	pr	hipr1	10.78263401	192.8424715	17.88454206	12
HiP	pr	hipr1	12.09383126	174.8879486	14.46092184	13
HiP	pr	hipr1	13.90140834	164.7440591	11.85088986	14
HiP	pr	hipr1	12.56590623	223.7791966	17.80844075	15
HiP	pr	hipr1	14.16656874	122.2101607	8.626659209	16
HiP	pr	hipr1	10.05935217	83.67971644	8.318598951	17
HiP	pr	hipr1	11.81245705	69.78893741	5.908079677	18
HiP	pr	hipr1	11.44366009	88.53867146	7.736919024	19
HiP	pr	hipr1	13.8153956	149.7168391	10.83695635	20
HiP	pr	hipr1	11.21820788	221.9210895	19.78222296	21
HiP	pr	hipr1	11.80660957	128.2189782	10.85993209	22
HiP	pr	hipr1	14.28416098	114.423877	8.010542388	23
HiP	pr	hipr1	11.51623686	146.277537	12.70185207	24
HiP	pr	hipr1	11.08077452	54.09528406	4.881904597	25
HiP	pr	hipr1	12.61545234	155.5527017	12.33033089	26
HiP	pr	hipr1	11.9947528	140.5016451	11.71359239	27
HiP	pr	hipr1	12.31168691	189.423864	15.38569535	28
HiP	pr	hipr1	14.44311014	118.2701365	8.188688957	29
HiP	pr	hipr1	9.851759994	74.3829923	7.550223751	30
HiP	pr	hipr1	13.42190921	169.7738484	12.64900885	31
HiP	pr	hipr1	13.44462003	115.7365346	8.608390152	32
HiP	pr	hipr1	10.08304283	120.8045576	11.98096245	33
HiP	pr	hipr1	11.29799283	172.2812555	15.24883738	34
HiP	pr	hipr1	11.65744	158.4603205	13.59306335	35
HiP	pr	hipr1	11.40606375	152.8524058	13.40097769	36
HiP	pr	hipr1	11.9503961	135.4459779	11.33401577	37
HiP	pr	hipr1	12.22231749	116.6759733	9.546141593	38
HiP	pr	hipr1	11.30442521	145.1582422	12.84083352	39
HiP	pr	hipr1	11.8558844	154.6943118	13.04789307	40
HiP	pr	hipr1	11.57264804	155.7262897	13.45640938	41
HiP	pr	hipr1	11.75383888	182.8564276	15.55716642	42
HiP	pr	hipr1	12.01778661	233.0996382	19.39622043	43
HiP	pr	hipr1	12.25672265	181.2144272	14.78490069	44
HiP	pr	hipr1	13.35376048	183.3848036	13.73282109	45
HiP	pr	hipr1	11.39875851	190.862077	16.74411094	46
HiP	pr	hipr1	10.64428238	166.7768539	15.66821021	47
HiP	pr	hipr1	11.74208402	119.9799656	10.21794474	48
HiP	pr	hipr1	13.82935552	117.6630113	8.508206411	49
HiP	pr	hipr1	10.44602715	198.7799626	19.02924048	50
HiP	pr	hipr1	11.08730214	183.4026302	16.54168236	51
HiP	pr	hipr1	9.936783264	175.5944274	17.67115401	52
HiP	pr	hipr1	11.34477867	172.9235137	15.24256389	53
HiP	pr	hipr1	14.42477683	115.5340649	8.009417838	54
HiP	pr	hipr1	13.03018784	158.3676505	12.15390388	55
HiP	pr	hipr1	12.7219819	127.9583135	10.0580487	56
HiP	pr	hipr1	13.11284101	118.2707544	9.019460716	57
HiP	pr	hipr1	10.49865005	171.4960952	16.33506159	58
HiP	pr	hipr1	11.57883191	229.3557638	19.80819529	59
HiP	pr	hipr1	11.28778037	176.7382403	15.65748398	60
HiP	pr	hipr2	11.6467087	127.7138567	10.96566077	1
HiP	pr	hipr2	14.57981382	193.2179271	13.25242761	2
HiP	pr	hipr2	14.82814722	200.5789085	13.52690296	3
HiP	pr	hipr2	17.59117896	213.0163455	12.10927056	4
HiP	pr	hipr2	18.85293587	185.4207201	9.835111168	5
HiP	pr	hipr2	14.47087062	167.2555905	11.55808761	6
HiP	pr	hipr2	15.6419562	88.77176902	5.675234472	7
HiP	pr	hipr2	14.93880386	165.4692774	11.07647433	8
HiP	pr	hipr2	13.66160748	129.8443119	9.504321663	9
HiP	pr	hipr2	15.42628285	170.8740529	11.07681316	10
HiP	pr	hipr2	21.68648262	157.297135	7.253234091	11
HiP	pr	hipr2	14.09239625	103.4746392	7.342586555	12
HiP	pr	hipr2	14.92523243	196.1438168	13.14175961	13
HiP	pr	hipr2	18.10729826	131.7471824	7.275916066	14
HiP	pr	hipr2	16.72939174	182.596538	10.9147147	15
HiP	pr	hipr2	12.99653735	193.1126644	14.85877809	16
HiP	pr	hipr2	13.86387431	146.836493	10.59130296	17
HiP	pr	hipr2	13.24704956	169.9724656	12.83096774	18
HiP	pr	hipr2	15.44311468	188.0355432	12.17601158	19
HiP	pr	hipr2	14.97865828	187.7118296	12.5319522	20
HiP	pr	hipr2	13.67132779	171.6369611	12.55452022	21
HiP	pr	hipr2	16.83426704	157.0290759	9.327942558	22
HiP	pr	hipr2	15.57471198	213.3999182	13.70169275	23
HiP	pr	hipr2	17.77271099	203.8839147	11.47173973	24
HiP	pr	hipr2	15.94876031	185.973082	11.66066066	25
HiP	pr	hipr2	12.02420419	165.5836618	13.77086244	26
HiP	pr	hipr2	13.76363311	210.0585578	15.26185391	27
HiP	pr	hipr2	13.4677448	201.7766908	14.98221817	28
HiP	pr	hipr2	10.96414359	184.3894008	16.81749234	29
HiP	pr	hipr2	13.2715799	230.1593351	17.342271	31
HiP	pr	hipr2	14.24203774	214.3035551	15.04725371	32
HiP	pr	hipr2	14.38027376	168.4321476	11.71272191	33
HiP	pr	hipr2	12.4042612	164.345505	13.24911676	34
HiP	pr	hipr2	10.58575097	129.8894763	12.27021839	35
HiP	pr	hipr2	12.92600035	203.363586	15.7329089	36
HiP	pr	hipr2	12.97930606	102.2083889	7.874719062	37
HiP	pr	hipr2	10.78357976	153.1380869	14.20104366	38
HiP	pr	hipr2	12.40034342	109.6926822	8.845939055	39
HiP	pr	hipr2	12.99095853	109.7174426	8.445677225	40
HiP	pr	hipr2	12.7735509	178.2040366	13.95101785	41
HiP	pr	hipr2	14.80701357	189.7551627	12.81522177	42
HiP	pr	hipr2	11.51368526	156.0780822	13.55587535	43
HiP	pr	hipr2	11.84291605	250.6778246	21.16690042	44
HiP	pr	hipr2	13.41556368	181.1722408	13.50463126	45
HiP	pr	hipr2	13.46171438	210.4580199	15.63382003	46
HiP	pr	hipr2	16.22804722	172.1073109	10.60554659	47
HiP	pr	hipr2	12.93828631	45.74427687	3.535574632	48
HiP	pr	hipr2	18.33838148	224.573857	12.2461111	49
HiP	pr	hipr2	14.59380486	105.1534851	7.20535091	50
HiP	pr	hipr2	15.9631085	111.2385535	6.968476942	51
HiP	pr	hipr2	13.83512388	200.600331	14.49935199	52
HiP	pr	hipr2	14.31044291	171.7107876	11.99898484	53
HiP	pr	hipr2	17.99518471	169.4298976	9.415290831	54
HiP	pr	hipr2	14.71121309	135.6991613	9.224199288	55
HiP	pr	hipr2	16.9833844	95.53972665	5.6254822	56
HiP	pr	hipr2	13.889733	155.0031233	11.15954664	57
HiP	pr	hipr2	15.68952605	163.2590613	10.40560823	58
HiP	pr	hipr2	14.81045765	170.7575941	11.52952854	59
HiP	pr	hipr2	15.14336332	154.4968311	10.20227989	60
HiP	pr	hipr2	15.02139332	221.1777211	14.72418146	61
HiP	pr	hipr2	14.4665286	100.7861128	6.966848484	62
HiP	pr	hipr2	16.35892221	170.1121702	10.39873948	63
HiP	pr	hipr2	16.99509906	140.1755001	8.247995473	64
HiP	pr	hipr2	16.71197921	198.6236513	11.88510642	65
HiP	pr	hipr2	14.27343098	110.0426324	7.709613234	66
HiP	pr	hipr2	13.24690438	141.2225155	10.66079376	67
HiP	pr	hipr2	16.48170996	159.4124779	9.672083679	68
HiP	pr	hipr2	15.81164837	183.5904554	11.61108894	69
HiP	pr	hipr2	18.87653186	79.88805773	4.232136408	70
HiP	pr	hipr2	14.18888636	155.1936877	10.93769333	71
HiP	pr	hipr2	15.62644599	160.9553655	10.30019018	72
HiP	pr	hipr2	15.26237054	183.4979177	12.02289758	73
HiP	pr	hipr2	14.55041868	207.4493414	14.25727644	74
HiP	pr	hipr2	11.2390951	207.2604841	18.44102948	75
HiP	pr	hipr2	12.49743223	209.1015181	16.73155847	76
HiP	pr	hipr2	14.28887627	193.8958051	13.56970286	77
HiP	pr	hipr2	15.37407649	181.1521073	11.78295864	78
HiP	pr	hipr2	15.04298251	205.0015	13.62771643	79
HiP	pr	hipr2	15.1776421	164.3543904	10.82871695	80
HiP	pr	hipr2	14.1154753	174.3348933	12.35062154	81
HiP	pr	hipr2	13.51914988	179.8169587	13.30090726	82
HiP	pr	hipr2	17.17741147	191.004449	11.11951293	83
HiP	pr	hipr2	15.92292614	144.369521	9.066770747	84
HiP	pr	hipr2	12.30391933	131.4676213	10.68501977	85
HiP	pr	hipr2	14.79374768	235.8255081	15.94089025	86
HiP	pr	hipr2	11.06013997	120.4309515	10.88873666	87
HiP	pr	hipr2	12.92211992	227.6458401	17.6167565	88
HiP	pr	hipr2	13.23037072	169.8128603	12.83507952	89
HiP	pr	hipr2	14.45449887	138.5168918	9.582960505	90
HiP	pr	hipr2	15.9739301	199.9302147	12.51603165	91
HiP	pr	hipr2	12.94184878	109.4129949	8.454201314	92
HiP	pr	hipr2	12.1962066	66.60624346	5.461226234	93
HiP	pr	hipr2	13.53682181	187.5674257	13.85609033	94
HiP	pr	hipr2	14.14326502	132.6199685	9.376899063	95
HiP	pr	hipr2	14.117871	172.7459968	12.23598068	96
HiP	pr	hipr2	13.59580098	198.3185607	14.58675079	97
HiP	pr	hipr2	15.56721175	223.27667	14.3427528	98
HiP	pr	hipr2	12.43986781	158.9648779	12.77866295	99
HiP	pr	hipr2	12.88824176	117.1147132	9.08694261	100
HiP	pr	hipr3	15.11786652	134.7154032	8.911006259	1
HiP	pr	hipr3	16.73287639	91.62115258	5.475517208	2
HiP	pr	hipr3	16.18022162	118.4827224	7.322688476	3
HiP	pr	hipr3	12.81302264	75.48892806	5.891578452	4
HiP	pr	hipr3	11.78047558	183.9877402	15.61802314	5
HiP	pr	hipr3	10.67200264	190.5748271	17.85745689	6
HiP	pr	hipr3	14.05998991	196.9979765	14.01124593	7
HiP	pr	hipr3	16.41550494	124.0615228	7.557581885	8
HiP	pr	hipr3	14.56693442	130.8279582	8.981159276	9
HiP	pr	hipr3	10.72421781	112.2557856	10.46750333	10
HiP	pr	hipr3	11.17022932	138.0636847	12.3599687	11
HiP	pr	hipr3	12.97660977	110.9400076	8.549228923	12
HiP	pr	hipr3	10.96526689	94.19446373	8.590257281	13
HiP	pr	hipr3	13.73072419	95.65255785	6.966315581	14
HiP	pr	hipr3	16.86843852	102.5425882	6.078961495	15
HiP	pr	hipr3	15.78537356	70.14105786	4.443420842	16
HiP	pr	hipr3	14.2574453	150.3003527	10.54188528	17
HiP	pr	hipr3	16.27644907	130.3681977	8.00962158	18
HiP	pr	hipr3	13.26835206	68.77919662	5.183703017	19
HiP	pr	hipr3	15.01097379	127.6509662	8.503843121	20
HiP	pr	hipr3	13.6500953	142.2484307	10.4210577	21
HiP	pr	hipr3	16.6316791	112.974695	6.792741388	22
HiP	pr	hipr3	16.01351203	160.0762998	9.996326819	23
HiP	pr	hipr3	16.90490551	150.4379119	8.899068489	24
HiP	pr	hipr3	18.21919757	144.5704294	7.935060194	25
HiP	pr	hipr3	12.8372161	186.3462171	14.51609256	26
HiP	pr	hipr3	13.81653441	179.3752722	12.98265303	27
HiP	pr	hipr3	12.16349085	75.95353369	6.24438614	28
HiP	pr	hipr3	14.72628007	146.926131	9.977138174	29
HiP	pr	hipr3	15.17728165	117.8462932	7.764650874	30
HiP	pr	hipr3	12.01367423	123.4200695	10.27329917	31
HiP	pr	hipr3	15.59025079	145.3690573	9.324356562	32
HiP	pr	hipr3	13.34934025	94.56662713	7.083992569	33
HiP	pr	hipr3	13.820376	130.6238359	9.45153995	34
HiP	pr	hipr3	12.69890499	149.5359605	11.77550038	35
HiP	pr	hipr3	12.69367139	115.9665638	9.135777998	36
HiP	pr	hipr3	12.56541847	132.0575174	10.50959964	37
HiP	pr	hipr3	11.65340082	124.423804	10.67703805	38
HiP	pr	hipr3	12.36323945	92.87808972	7.512439607	39
HiP	pr	hipr3	12.73752099	110.7574018	8.695365596	40
HiP	pr	hipr3	13.03764818	104.7310915	8.032974203	41
HiP	pr	hipr3	12.62692851	103.676262	8.210726933	42
HiP	pr	hipr3	14.43456607	186.1544098	12.89643269	43
HiP	pr	hipr3	13.62859906	214.308322	15.72489741	44
HiP	pr	hipr3	11.80695831	94.52082156	8.005518361	45
HiP	pr	hipr3	13.34994026	84.00635555	6.292639063	46
HiP	pr	hipr3	18.00443537	107.4738163	5.96929668	47
HiP	pr	hipr3	14.31905612	105.7788686	7.387279418	48
HiP	pr	hipr3	15.01053223	129.5212262	8.628689789	49
HiP	pr	hipr3	11.86255871	101.4982239	8.556183069	50
HiP	pr	hipr3	10.42499476	115.6991029	11.09824087	51
HiP	pr	hipr3	13.58445347	174.4758367	12.84378772	57
HiP	pr	hipr3	10.89459111	74.74491612	6.860736247	58
HiP	pr	hipr3	12.58813583	131.0515212	10.41071712	59
HiP	pr	hipr3	15.38640303	120.577657	7.836637115	60
HiP	pr	hipr3	13.57867148	81.86328864	6.02881429	61
HiP	pr	hipr3	15.35459828	106.6897362	6.948389943	62
HiP	pr	hipr3	12.84613974	75.28499031	5.860514664	63
HiP	pr	hipr3	11.34947249	121.6971255	10.72271206	64
HiP	pr	hipr3	14.03194383	171.6102836	12.22997224	65
HiP	pr	hipr3	11.8394014	90.0911535	7.609434843	66
HiP	pr	hipr3	11.68796578	105.2476396	9.00478677	67
HiP	pr	hipr3	13.73460576	112.1655922	8.166640832	68
HiP	pr	hipr3	17.16931652	128.5229955	7.485620953	69
HiP	pr	hipr3	15.60107198	108.1871549	6.934597506	70
HiP	pr	hipr3	12.38625896	151.3585924	12.21987953	71
HiP	pr	hipr3	10.6713271	72.43163226	6.787499963	72
HiP	pr	hipr3	10.9190059	87.64399291	8.026737389	73
HiP	pr	hipr3	13.83247423	107.5471454	7.774975294	74
HiP	pr	hipr3	12.19403793	70.32374333	5.767059587	75
HiP	pr	hipr3	14.36845591	141.9891098	9.882001986	76
HiP	pr	hipr3	16.64343922	98.45647418	5.915632754	77
HiP	pr	hipr3	12.5427268	95.47689673	7.612132373	78
HiP	pr	hipr3	13.55768557	97.19912075	7.169300413	79
HiP	pr	hipr3	17.39066895	139.667797	8.031191749	80
HiP	pr	hipr3	13.43245492	150.2237274	11.18363905	81
HiP	pr	hipr3	13.7568035	146.3188772	10.63611014	82
HiP	pr	hipr3	15.14082564	91.79242611	6.062577317	83
HiP	pr	hipr3	10.85233436	98.26332174	9.054579275	84
HiP	pr	hipr3	12.83684255	102.846822	8.011847273	85
HiP	pr	hipr3	14.8543937	172.7468931	11.62934662	86
HiP	pr	hipr3	11.50162907	127.5356382	11.08848472	87
HiP	pr	hipr3	12.62083441	13.59636596	1.077295329	88
HiP	pr	hipr3	12.06695935	153.7535404	12.74169705	89
HiP	pr	hipr3	9.723019953	74.42540373	7.65455631	90
HiP	pr	hipr3	11.75695549	136.276779	11.59116228	91
HiP	pr	hipr3	12.25172071	118.9835548	9.711579096	92
HiP	pr	hipr3	12.80262517	114.2193353	8.921555837	93
HiP	pr	hipr3	11.87005443	68.14409613	5.740841085	94
HiP	pr	hipr3	10.93134978	114.4883319	10.47339389	95
HiP	pr	hipr3	12.08176006	88.93308917	7.360938202	96
HiP	pr	hipr3	12.25031668	71.85201098	5.865318658	97
HiP	pr	hipr3	12.17390123	116.2739658	9.551085031	98
HiP	pr	hipr3	13.58144089	138.236448	10.17833448	99
HiP	pr	hipr3	11.94807214	109.5533183	9.169120928	100
LoP	ht	loht1	20.66720984	92.82535703	4.491431487	1
LoP	ht	loht1	19.1716819	99.66461901	5.198532896	2
LoP	ht	loht1	17.88929255	105.8311052	5.91589102	3
LoP	ht	loht1	17.90634335	52.37497126	2.924939517	4
LoP	ht	loht1	16.38059702	106.8844349	6.525063447	5
LoP	ht	loht1	19.15733341	103.9168488	5.424390051	6
LoP	ht	loht1	21.7717149	79.55303166	3.653962586	7
LoP	ht	loht1	19.34959669	97.24843321	5.025863575	8
LoP	ht	loht1	22.05056226	101.0402541	4.582207607	9
LoP	ht	loht1	21.04145804	85.3676315	4.057115783	10
LoP	ht	loht1	18.06853961	133.6978653	7.399483754	11
LoP	ht	loht1	31.40624129	80.10915771	2.550740057	12
LoP	ht	loht1	30.89195331	68.32383847	2.21170341	13
LoP	ht	loht1	22.06445764	101.7334934	4.610740726	14
LoP	ht	loht1	53.2610047	50.17549891	0.942068202	15
LoP	ht	loht1	22.16942103	92.77976151	4.185033132	16
LoP	ht	loht1	16.4436663	120.4456424	7.324743778	17
LoP	ht	loht1	19.80735483	104.5660602	5.279153178	18
LoP	ht	loht1	21.44147502	92.93867579	4.334528092	19
LoP	ht	loht1	16.66952198	105.2721333	6.315246078	20
LoP	ht	loht1	19.21645229	89.1981881	4.641761484	21
LoP	ht	loht1	17.21684347	101.2564672	5.881244573	22
LoP	ht	loht1	19.631732	81.58302813	4.155671448	23
LoP	ht	loht1	16.32390835	93.7568545	5.743529829	24
LoP	ht	loht1	20.67160744	106.6673198	5.160088304	25
LoP	ht	loht1	19.84921584	86.94703597	4.380376366	26
LoP	ht	loht1	21.88893828	75.2420798	3.437447665	27
LoP	ht	loht1	23.34493099	88.81918746	3.804645535	28
LoP	ht	loht1	13.1696264	116.2173468	8.82465024	29
LoP	ht	loht1	16.52335188	127.3182591	7.705353008	30
LoP	ht	loht1	17.67218669	101.7512234	5.757704192	31
LoP	ht	loht1	21.90410324	84.72051811	3.867792129	32
LoP	ht	loht1	21.45586609	80.65428254	3.75907839	33
LoP	ht	loht1	16.7938202	109.145383	6.49913967	34
LoP	ht	loht1	20.06358213	81.17061897	4.045669335	35
LoP	ht	loht1	18.64569517	92.55581128	4.963923866	36
LoP	ht	loht1	17.6277923	97.00009726	5.502679838	37
LoP	ht	loht1	16.7069654	94.40744641	5.650783621	38
LoP	ht	loht1	20.05717826	101.6118596	5.066109412	39
LoP	ht	loht1	21.02492878	92.30405602	4.390219676	40
LoP	ht	loht1	21.09023164	91.5812834	4.342355503	41
LoP	ht	loht1	23.23901057	64.84641866	2.790412202	42
LoP	ht	loht1	23.60833595	59.88476719	2.536594164	43
LoP	ht	loht1	21.77225414	68.99806256	3.169082177	44
LoP	ht	loht1	18.71895988	76.82557553	4.104158352	45
LoP	ht	loht1	20.52288044	74.43142616	3.626753388	46
LoP	ht	loht1	27.54153329	88.60142766	3.21701144	47
LoP	ht	loht1	25.12237842	93.57986193	3.724960287	48
LoP	ht	loht1	26.26535065	111.3149119	4.238089693	49
LoP	ht	loht1	25.65813507	122.3395111	4.768059362	50
LoP	ht	loht1	22.37927145	94.56735516	4.225667281	51
LoP	ht	loht1	18.2691967	114.6369064	6.274873944	52
LoP	ht	loht1	17.60227337	125.9938379	7.157816221	53
LoP	ht	loht1	20.00228174	89.73014524	4.485995469	54
LoP	ht	loht1	19.43231429	84.37442761	4.341964953	55
LoP	ht	loht1	20.38459402	79.87386846	3.918344824	56
LoP	ht	loht1	17.15725115	105.3082489	6.137827559	57
LoP	ht	loht1	21.66537294	85.9894579	3.968981201	58
LoP	ht	loht1	27.83631483	99.32913822	3.568329315	59
LoP	ht	loht1	21.78867519	96.78357382	4.441920997	60
LoP	ht	loht2	23.11373307	95.83759715	4.146348705	1
LoP	ht	loht2	10.63888867	131.8784317	12.39588418	2
LoP	ht	loht2	17.37884432	100.7094408	5.794944643	3
LoP	ht	loht2	31.43960633	68.49433242	2.178600193	4
LoP	ht	loht2	24.92061023	78.83272284	3.163354433	5
LoP	ht	loht2	20.91656727	128.8983901	6.162502117	6
LoP	ht	loht2	9.131590076	86.74590322	9.499539784	7
LoP	ht	loht2	9.621102366	147.3076793	15.31089408	8
LoP	ht	loht2	13.79307046	80.98573197	5.871479612	9
LoP	ht	loht2	21.69520253	71.23970603	3.283661719	10
LoP	ht	loht2	25.91043306	99.41680963	3.836941258	11
LoP	ht	loht2	17.29495343	94.52638433	5.465547204	12
LoP	ht	loht2	16.77178746	108.5969328	6.474976686	13
LoP	ht	loht2	20.03929256	111.6898638	5.573543251	14
LoP	ht	loht2	23.3208591	86.65043268	3.715576356	15
LoP	ht	loht2	18.14076332	110.1640664	6.072735997	16
LoP	ht	loht2	22.45640808	98.3499371	4.379593422	17
LoP	ht	loht2	16.75363442	119.3492909	7.123785077	18
LoP	ht	loht2	19.2692633	65.62457395	3.405660763	19
LoP	ht	loht2	26.4401122	86.64518058	3.277035284	20
LoP	ht	loht2	10.2637092	129.9925369	12.66525916	21
LoP	ht	loht2	15.232717	122.0811948	8.01440707	22
LoP	ht	loht2	19.04433687	102.1254857	5.362512036	23
LoP	ht	loht2	17.27740433	93.19736311	5.394176192	24
LoP	ht	loht2	31.9053189	64.07293076	2.008220979	25
LoP	ht	loht2	29.73611659	77.11364746	2.593265574	26
LoP	ht	loht2	31.54105558	75.45741161	2.392355304	27
LoP	ht	loht2	24.20793894	77.2841774	3.192513728	28
LoP	ht	loht2	16.15085793	125.9485893	7.798259994	29
LoP	ht	loht2	16.26395123	113.6044443	6.985045807	30
LoP	ht	loht2	18.62324668	111.7930396	6.002875949	31
LoP	ht	loht2	15.51637884	132.5257935	8.541025893	32
LoP	ht	loht2	21.84094307	127.8610963	5.85419301	33
LoP	ht	loht2	12.01991561	78.50400202	6.53116083	34
LoP	ht	loht2	13.93363691	72.91615886	5.233103125	35
LoP	ht	loht2	20.73653129	93.35291554	4.50185782	36
LoP	ht	loht2	18.54090163	116.8745011	6.303603968	37
LoP	ht	loht2	10.13851807	119.8082345	11.81713479	38
LoP	ht	loht2	15.66823542	102.9049113	6.567740944	39
LoP	ht	loht2	11.133154	115.5401463	10.37802462	40
LoP	ht	loht2	15.41654624	130.68051	8.476639835	41
LoP	ht	loht2	19.14018385	114.8025868	5.997987672	42
LoP	ht	loht2	18.8864343	106.5481869	5.641519476	43
LoP	ht	loht2	20.83043744	102.5515205	4.923157316	44
LoP	ht	loht2	16.11230714	101.9666494	6.328494643	45
LoP	ht	loht2	15.29968348	185.4605572	12.12185582	46
LoP	ht	loht2	13.12241608	343.1081661	26.14672206	47
LoP	ht	loht2	9.439814414	172.3042879	18.25293171	48
LoP	ht	loht2	10.36477139	120.5169726	11.62755723	49
LoP	ht	loht2	12.13318404	94.21784323	7.765302408	50
LoP	ht	loht2	11.4355086	126.5528315	11.06665526	51
LoP	ht	loht2	13.94061586	88.14679809	6.323020373	52
LoP	ht	loht2	11.20138578	103.8998798	9.275627304	53
LoP	ht	loht2	10.45629693	93.39799814	8.932225125	54
LoP	ht	loht2	22.15571756	61.83860179	2.791090003	55
LoP	ht	loht2	16.30423329	45.78810919	2.808357091	56
LoP	ht	loht2	32.0657865	69.89040376	2.179594246	57
LoP	ht	loht2	32.39672955	77.93866583	2.405757214	58
LoP	ht	loht2	32.16015455	73.21919377	2.276705283	59
LoP	ht	loht2	25.89594041	43.15744014	1.66657165	60
LoP	ht	loht2	28.01128454	74.62358191	2.66405426	61
LoP	ht	loht2	19.92875932	106.2654111	5.332264261	62
LoP	ht	loht2	30.06405779	79.40166803	2.64108287	63
LoP	ht	loht2	21.99974808	100.9429236	4.588367249	64
LoP	ht	loht2	19.71773316	107.9989496	5.477249777	65
LoP	ht	loht2	16.77634198	72.67077213	4.331741222	66
LoP	ht	loht2	37.25336021	88.79511103	2.383546357	67
LoP	ht	loht2	16.46958365	65.32023977	3.966113604	68
LoP	ht	loht2	19.78335123	120.6667471	6.099408825	69
LoP	ht	loht2	19.527767	93.97208855	4.812229097	70
LoP	ht	loht2	24.75114428	82.69974725	3.341249452	71
LoP	ht	loht2	14.39962404	119.6914201	8.312121186	72
LoP	ht	loht2	19.39084263	115.0185461	5.931590922	73
LoP	ht	loht2	21.26218071	122.7220996	5.771849147	74
LoP	ht	loht2	17.46093367	99.42644119	5.69422249	75
LoP	ht	loht2	16.74391056	61.58600555	3.678113625	76
LoP	ht	loht2	29.72512719	78.38984232	2.637157507	77
LoP	ht	loht2	16.8600703	200.56421	11.89581102	78
LoP	ht	loht2	16.29801261	92.18212558	5.656034744	79
LoP	ht	loht2	19.28570208	168.4158799	8.732680777	80
LoP	ht	loht2	19.32412563	125.7435503	6.507075802	81
LoP	ht	loht2	18.21102089	117.0904403	6.429647244	82
LoP	ht	loht2	16.58807036	126.4915063	7.625450313	83
LoP	ht	loht2	14.65031932	74.06787544	5.055717476	84
LoP	ht	loht2	18.7918473	42.86842796	2.281224792	85
LoP	ht	loht2	19.38469914	58.08892529	2.996637961	86
LoP	ht	loht2	14.2443571	90.58301179	6.359220788	87
LoP	ht	loht2	18.13799439	101.5610979	5.599356561	88
LoP	ht	loht2	24.18694103	86.16121189	3.562302972	89
LoP	ht	loht2	24.27999722	91.08220003	3.751326625	90
LoP	ht	loht2	27.20668833	72.63824801	2.669867318	92
LoP	ht	loht2	20.5074917	94.86075152	4.625663291	93
LoP	ht	loht2	26.95257122	70.66886941	2.621971345	94
LoP	ht	loht2	38.9185252	64.71111822	1.662733053	95
LoP	ht	loht2	31.80506708	73.04026245	2.29649767	96
LoP	ht	loht2	19.31717654	87.81377167	4.545890622	97
LoP	ht	loht2	24.56236264	51.08431847	2.079780322	98
LoP	ht	loht2	21.95268151	105.8705736	4.822671599	99
LoP	ht	loht2	20.10978531	99.05630076	4.925776145	100
LoP	pr	lopr2	14.06818437	106.3171942	7.557278992	1
LoP	pr	lopr2	16.39467967	102.969468	6.280663608	2
LoP	pr	lopr2	15.10765684	74.83864112	4.953689505	3
LoP	pr	lopr2	15.86651329	74.00597274	4.664287067	4
LoP	pr	lopr2	15.91116308	111.7209343	7.021544166	5
LoP	pr	lopr2	13.26968716	74.92278227	5.646160407	6
LoP	pr	lopr2	20.06967241	83.85046551	4.177968817	7
LoP	pr	lopr2	14.1635272	113.3402134	8.002259027	8
LoP	pr	lopr2	15.518571	130.0792231	8.382165024	9
LoP	pr	lopr2	20.42237657	71.50986492	3.501544724	10
LoP	pr	lopr2	16.88208062	82.38306548	4.879911863	11
LoP	pr	lopr2	17.69959618	133.8657445	7.563208962	12
LoP	pr	lopr2	15.18049721	164.4173839	10.83082995	13
LoP	pr	lopr2	17.80262225	90.49124313	5.083028887	14
LoP	pr	lopr2	17.48977912	201.0293588	11.49410507	15
LoP	pr	lopr2	19.30139513	90.26079143	4.676386906	16
LoP	pr	lopr2	18.10760272	80.93908983	4.469895384	17
LoP	pr	lopr2	21.48170304	92.57267741	4.309373295	18
LoP	pr	lopr2	20.58030394	92.78258406	4.508319427	19
LoP	pr	lopr2	16.61118789	106.9251605	6.436936428	20
LoP	pr	lopr2	18.11780019	92.28747638	5.093746227	21
LoP	pr	lopr2	14.53476222	78.08968032	5.372614918	22
LoP	pr	lopr2	21.68203708	113.8435374	5.25059232	23
LoP	pr	lopr2	21.83238591	117.6843318	5.390355973	24
LoP	pr	lopr2	17.76776154	139.4004785	7.845697283	25
LoP	pr	lopr2	17.06247166	81.10604071	4.753475482	26
LoP	pr	lopr2	17.08617151	60.68777218	3.55186486	27
LoP	pr	lopr2	17.46892258	115.388446	6.60535562	28
LoP	pr	lopr2	17.43550074	110.8788386	6.359372196	29
LoP	pr	lopr2	15.33613954	132.5507082	8.643029612	30
LoP	pr	lopr2	13.9034501	74.32283505	5.345639716	31
LoP	pr	lopr2	16.17311758	85.34905137	5.27721702	32
LoP	pr	lopr2	19.79282162	130.3038306	6.583388318	33
LoP	pr	lopr2	20.59752891	88.50967809	4.297101777	34
LoP	pr	lopr2	15.88465837	133.8355217	8.425457988	35
LoP	pr	lopr2	19.17948265	77.97705333	4.065649462	36
LoP	pr	lopr2	14.86528333	64.41361865	4.333157816	37
LoP	pr	lopr2	17.5040707	85.82436873	4.903109122	38
LoP	pr	lopr2	15.08169334	98.89335396	6.557178412	39
LoP	pr	lopr2	17.05382087	52.60374267	3.084572253	40
LoP	pr	lopr2	17.99697193	72.36464211	4.02093432	41
LoP	pr	lopr2	18.82210811	60.22830108	3.199870106	42
LoP	pr	lopr2	17.44285613	77.95737963	4.469301303	43
LoP	pr	lopr2	14.51218033	69.85823649	4.813765741	44
LoP	pr	lopr2	16.41286843	158.5073286	9.657503148	45
LoP	pr	lopr2	20.3062234	124.3935339	6.125882269	46
LoP	pr	lopr2	12.44855026	96.15903703	7.724516914	47
LoP	pr	lopr2	16.16381435	95.43964108	5.904524699	48
LoP	pr	lopr2	14.57828617	110.7350383	7.595888637	49
LoP	pr	lopr2	13.40314684	79.14231777	5.904756453	50
LoP	pr	lopr2	16.71971906	106.8429402	6.390235377	51
LoP	pr	lopr2	15.55717477	139.585423	8.972414661	52
LoP	pr	lopr2	16.95392249	111.3838253	6.569796775	53
LoP	pr	lopr2	16.77293214	146.3200372	8.7235813	54
LoP	pr	lopr2	17.04197976	111.3519177	6.533977817	55
LoP	pr	lopr2	15.6150098	109.0214925	6.981839519	56
LoP	pr	lopr2	16.69324345	101.4094406	6.074879395	57
LoP	pr	lopr2	19.54523901	80.74860312	4.13136944	58
LoP	pr	lopr2	14.93816682	129.7163627	8.683552956	59
LoP	pr	lopr2	13.21748516	74.69974898	5.651585612	60
LoP	pr	lopr2	16.26951368	78.1208246	4.801669316	61
LoP	pr	lopr2	14.30399618	101.0290767	7.062996622	62
LoP	pr	lopr2	17.72695959	183.3520496	10.34311883	63
LoP	pr	lopr2	20.39959569	75.43996092	3.698110593	64
LoP	pr	lopr2	17.83880212	160.1133541	8.975566467	65
LoP	pr	lopr2	15.59228871	193.0107217	12.37860107	66
LoP	pr	lopr2	18.02294229	93.9669498	5.213740815	67
LoP	pr	lopr2	17.8307392	116.4933473	6.533287601	68
LoP	pr	lopr2	16.18675524	110.0949411	6.801544813	69
LoP	pr	lopr2	18.76279442	65.8908615	3.511782948	70
LoP	pr	lopr2	21.30312569	123.9900193	5.820273567	71
LoP	pr	lopr2	19.13539742	90.67057465	4.738369038	72
LoP	pr	lopr2	20.98052514	125.5279257	5.983068819	73
LoP	pr	lopr2	14.4077995	79.51577127	5.518939328	74
LoP	pr	lopr2	15.94259546	82.76345061	5.191341071	75
LoP	pr	lopr2	16.62053944	85.65875599	5.153789158	76
LoP	pr	lopr2	16.7785364	116.5340813	6.945425897	77
LoP	pr	lopr2	16.97421001	114.6972707	6.757149265	78
LoP	pr	lopr2	19.93777194	92.24354209	4.626572235	79
LoP	pr	lopr2	18.57711128	128.6261879	6.923906838	80
LoP	pr	lopr2	17.98824944	70.06124641	3.89483405	81
LoP	pr	lopr1	17.01391126	143.9257815	8.459300119	1
LoP	pr	lopr1	19.51965208	137.9252788	7.065970147	2
LoP	pr	lopr1	18.58278429	114.3943125	6.155929636	3
LoP	pr	lopr1	16.05831063	92.9404353	5.787684486	4
LoP	pr	lopr1	20.12936283	77.4269138	3.846466203	5
LoP	pr	lopr1	20.94991509	86.98600257	4.152093324	6
LoP	pr	lopr1	16.04955642	95.38549408	5.943185692	7
LoP	pr	lopr1	19.35576081	116.9275228	6.040967544	8
LoP	pr	lopr1	19.38388578	111.3499752	5.744460965	9
LoP	pr	lopr1	15.66639435	152.8229269	9.754824466	10
LoP	pr	lopr1	18.68723029	143.5091003	7.679527575	11
LoP	pr	lopr1	17.55232735	152.0388268	8.662032317	12
LoP	pr	lopr1	21.93861953	91.01721064	4.148720958	13
LoP	pr	lopr1	27.39642419	109.5001146	3.996876157	14
LoP	pr	lopr1	19.3737964	92.08100236	4.752863118	15
LoP	pr	lopr1	18.67088611	122.8626156	6.580438382	16
LoP	pr	lopr1	19.82564398	94.89378558	4.786416304	17
LoP	pr	lopr1	17.66211474	150.2824176	8.508744273	18
LoP	pr	lopr1	15.89455588	148.5050456	9.343139045	19
LoP	pr	lopr1	18.71797566	66.51673025	3.55362842	20
LoP	pr	lopr1	17.80742382	119.6799831	6.720791524	21
LoP	pr	lopr1	19.11178659	98.13060403	5.134559427	22
LoP	pr	lopr1	16.92688886	138.8856426	8.205030689	23
LoP	pr	lopr1	15.62237433	108.6302116	6.953502026	24
LoP	pr	lopr1	17.83978613	121.2437372	6.796255086	25
LoP	pr	lopr1	16.23244312	133.7224495	8.237974317	26
LoP	pr	lopr1	17.32728012	178.5281439	10.30329876	27
LoP	pr	lopr1	16.9986504	128.1418062	7.538351762	28
LoP	pr	lopr1	20.57743204	110.0037903	5.345846367	29
LoP	pr	lopr1	18.29303217	121.0669703	6.618201355	30
LoP	pr	lopr1	19.01254774	125.697425	6.611287804	31
LoP	pr	lopr1	24.7406349	125.8640151	5.087339739	32
LoP	pr	lopr1	41.48231718	482.5664738	11.63306456	33
LoP	pr	lopr1	17.93318787	181.6753572	10.1306783	34
LoP	pr	lopr1	22.93515372	168.2243439	7.33478162	35
LoP	pr	lopr1	15.95188822	133.3056368	8.356730872	36
LoP	pr	lopr1	25.5641299	108.6388379	4.249659126	37
LoP	pr	lopr1	19.79736951	78.88559402	3.984650284	38
LoP	pr	lopr1	15.01929019	117.5584163	7.827161927	39
LoP	pr	lopr1	16.79895378	86.46943945	5.147310992	40
LoP	pr	lopr1	21.2036307	112.605315	5.310661961	41
LoP	pr	lopr1	20.05166018	106.162199	5.29443438	42
LoP	pr	lopr1	16.10984842	76.8002533	4.767285905	43
LoP	pr	lopr1	17.97666719	129.4864353	7.203027902	44
LoP	pr	lopr1	18.04027522	112.2589614	6.222685631	45
LoP	pr	lopr1	21.68693889	134.3900971	6.196821867	46
LoP	pr	lopr1	16.39875282	118.9740276	7.25506561	47
LoP	pr	lopr1	14.96035482	90.54672827	6.052445239	48
LoP	pr	lopr1	16.01492532	149.0746694	9.308483582	49
LoP	pr	lopr1	16.49633015	186.6863635	11.31684209	50
LoP	pr	lopr1	17.22768302	127.9214174	7.425340787	51
LoP	pr	lopr1	17.94432543	133.722465	7.452075339	52
LoP	pr	lopr1	17.67141207	88.6968063	5.019225739	53
LoP	pr	lopr1	17.1186912	121.6748883	7.107721428	54
LoP	pr	lopr1	23.64771482	57.49434398	2.431285408	55
LoP	pr	lopr1	13.64414552	103.2199717	7.565147378	56
LoP	pr	lopr1	17.56276924	131.6959089	7.498584484	57
LoP	pr	lopr1	16.66144538	140.0911698	8.408104258	58
LoP	pr	lopr1	15.82371288	113.4251951	7.168051897	59
LoP	pr	lopr1	17.63589821	136.3854092	7.733397391	60
LoP	pr	lopr1	16.94945596	106.8359233	6.303206636	61
LoP	pr	lopr1	16.24851789	162.7654872	10.01725132	62
LoP	pr	lopr1	14.34460545	86.80628121	6.051493119	63
LoP	pr	lopr1	14.5488293	116.0569838	7.977066841	64
LoP	pr	lopr1	17.16228574	88.18188674	5.138120183	65
LoP	pr	lopr1	15.02563342	136.2449889	9.067503851	66
LoP	pr	lopr1	20.38415414	112.2916162	5.508769967	67
LoP	pr	lopr1	18.60085916	89.80417966	4.827958692	68
LoP	pr	lopr1	15.13428978	85.81299877	5.670104117	69
LoP	pr	lopr1	17.51918765	103.770896	5.923270992	70
LoP	pr	lopr1	14.74364001	95.66375494	6.488476041	71
LoP	pr	lopr1	12.87767355	135.674931	10.53567094	72
LoP	pr	lopr1	14.82206574	154.1027523	10.39684717	73
LoP	pr	lopr1	17.01017071	139.2647092	8.187143541	74
LoP	pr	lopr1	15.61240359	115.7136201	7.411646733	75
LoP	pr	lopr1	17.00825685	145.5454535	8.557340991	76
LoP	pr	lopr1	16.52810337	152.7525704	9.241990265	77
LoP	pr	lopr1	15.56193591	107.70308	6.920930698	78
LoP	pr	lopr1	17.41969172	132.2985152	7.594767882	79
LoP	pr	lopr1	16.01418122	91.52827601	5.715451494	80
LoP	pr	lopr1	17.44564403	114.5379391	6.565417641	81
LoP	pr	lopr1	16.14745343	71.69636206	4.44010335	82
LoP	pr	lopr1	19.07150905	124.7754928	6.542507593	83
LoP	pr	lopr1	15.67713016	129.7683505	8.27755777	84
LoP	pr	lopr1	15.76999289	101.9959443	6.467722908	85
LoP	pr	lopr1	15.04237377	138.0829469	9.179598186	86
LoP	pr	lopr1	17.66255763	119.6914595	6.776564416	87
LoP	pr	lopr1	15.10128458	164.5103096	10.89379574	88
LoP	pr	lopr1	18.05227072	159.5944478	8.84068549	89
LoP	pr	lopr1	17.92174602	205.6391597	11.47428155	90
LoP	pr	lopr1	16.45022349	105.8573342	6.435008878	91
LoP	pr	lopr1	21.23297989	114.5989332	5.397213852	92
LoP	pr	lopr1	20.45333152	82.44855357	4.03105741	93
LoP	pr	lopr1	14.29057532	109.2029966	7.641609537	94
LoP	pr	lopr1	17.634162	83.78275075	4.751161453	95
LoP	pr	lopr1	17.26962763	149.0776052	8.632357828	96
LoP	pr	lopr1	20.29494329	115.0469136	5.668747726	97
LoP	pr	lopr1	18.49979512	124.0559159	6.705799448	98
LoP	pr	lopr1	13.66131481	86.5513518	6.335506721	99
LoP	pr	lopr1	15.56950965	86.95865684	5.585189181	100
LoP	pr	lopr1	16.75855754	78.83657893	4.704258033	101
LoP	pr	lopr1	15.34998109	139.7551407	9.104580644	102
LoP	pr	lopr1	16.70632269	104.9644031	6.282914862	103
LoP	pr	lopr1	18.61329819	95.89417233	5.151917267	104
LoP	pr	lopr1	19.68433424	90.32282618	4.588563936	105
LoP	pr	lopr1	20.46091852	63.49317643	3.103143995	106
LoP	pr	lopr3	17.67551261	96.27210294	5.446637111	1
LoP	pr	lopr3	17.83951487	96.54387019	5.411799081	2
LoP	pr	lopr3	14.6573376	272.4737006	18.58957664	3
LoP	pr	lopr3	15.36299179	303.8514756	19.77814477	4
LoP	pr	lopr3	15.69910087	166.3887582	10.59861706	5
LoP	pr	lopr3	16.39014187	78.3983495	4.78326241	6
LoP	pr	lopr3	17.43305787	252.0745277	14.45957041	7
LoP	pr	lopr3	16.95586927	253.6499095	14.95941644	8
LoP	pr	lopr3	15.50815932	103.6708716	6.684924338	9
LoP	pr	lopr3	18.19361512	99.27284304	5.45646604	10
LoP	pr	lopr3	18.72186513	117.1949289	6.259789185	11
LoP	pr	lopr3	16.03842181	127.3459738	7.940056402	12
LoP	pr	lopr3	15.78416969	73.99363156	4.687838067	13
LoP	pr	lopr3	19.8790716	210.7505673	10.60163028	14
LoP	pr	lopr3	16.10443785	78.80605059	4.893436911	15
LoP	pr	lopr3	15.85578859	118.3313871	7.462977097	16
LoP	pr	lopr3	17.39831162	188.6412261	10.84250186	17
LoP	pr	lopr3	15.1957415	186.8115316	12.2936766	18
LoP	pr	lopr3	16.13649515	133.8807497	8.296767571	19
LoP	pr	lopr3	15.42600998	193.6726443	12.55494094	20
LoP	pr	lopr3	16.91301203	118.3847966	6.999628238	21
LoP	pr	lopr3	17.81136954	106.9714532	6.005796069	22
LoP	pr	lopr3	17.81134481	218.5276003	12.26901184	23
LoP	pr	lopr3	13.59079573	65.25280845	4.801250035	24
LoP	pr	lopr3	16.75293928	153.0494633	9.135678266	25
LoP	pr	lopr3	14.11649839	241.3590068	17.09765412	26
LoP	pr	lopr3	16.2466806	90.2014397	5.551991939	27
LoP	pr	lopr3	17.1078525	137.3047845	8.025834016	28
LoP	pr	lopr3	17.20439425	68.75636761	3.996442224	29
LoP	pr	lopr3	16.33597548	125.6647131	7.692513571	30
LoP	pr	lopr3	15.43638294	125.0203437	8.099069851	31
LoP	pr	lopr3	16.56869378	86.87292019	5.243196679	32
LoP	pr	lopr3	18.61315379	74.92072788	4.025149564	33
LoP	pr	lopr3	18.45098823	216.3655559	11.7265023	34
LoP	pr	lopr3	13.11812762	126.3419294	9.631094703	35
LoP	pr	lopr3	18.22695282	138.8390739	7.617239991	36
LoP	pr	lopr3	12.96569976	97.00318549	7.481523347	37
LoP	pr	lopr3	21.16648594	123.0538239	5.813616122	38
LoP	pr	lopr3	13.29103632	65.22121666	4.90715811	39
LoP	pr	lopr3	16.11216064	94.77933216	5.882471897	40
LoP	pr	lopr3	13.64604658	141.4516153	10.36575791	41
LoP	pr	lopr3	15.19682732	64.37216009	4.235894685	42
LoP	pr	lopr3	14.22478817	120.930594	8.501398583	43
LoP	pr	lopr3	15.65951084	113.8694223	7.271582328	44
LoP	pr	lopr3	15.77872583	137.4909814	8.713693546	45
LoP	pr	lopr3	16.77460966	194.4366977	11.59113098	46
LoP	pr	lopr3	16.74717812	85.02974446	5.077258023	47
LoP	pr	lopr3	15.25725565	156.9443863	10.28654103	48
LoP	pr	lopr3	17.88310984	68.08328499	3.80712782	49
LoP	pr	lopr3	17.61664282	109.0879995	6.192326232	50
LoP	pr	lopr3	19.7691108	145.4391871	7.356890689	51
LoP	pr	lopr3	15.02408764	135.4473472	9.015345919	52
LoP	pr	lopr3	17.63727956	79.57506878	4.511754123	53
LoP	pr	lopr3	16.55096596	143.1942033	8.651712755	54
LoP	pr	lopr3	14.10402357	124.907563	8.856165222	55
LoP	pr	lopr3	13.56901806	121.0871331	8.92379482	56
LoP	pr	lopr3	15.80214	117.3979349	7.429242804	57
LoP	pr	lopr3	15.38479444	152.6639512	9.923041333	58
LoP	pr	lopr3	16.23455296	232.643407	14.3301394	59
LoP	pr	lopr3	17.88553905	327.9574413	18.33645832	60
