# Supplementary material for: Evaluating host diet effects on microparasites by measuring the stoichiometry of infrapopulations one cell at a time
Source: Ecol Evol. 2024 Jul 17;14(7):e11645. doi: 10.1002/ece3.11645 (PMC11255380; doi:10.1002/ece3.11645)
Supplement: Supplementary file 1 — Appendix S1 [file ECE3-14-e11645-s001.zip › MEE submission metadata.csv]

Indiv	diet	infection	fec	spolo	cn	cp	np
hiht1	100	ht	87	43839	13.75212612	84.93207271	6.607075918
hiht2	100	ht	45	11464	14.40266467	82.82706517	6.05008932
hipr1	100	pr	0	10767	12.26176475	153.9329721	12.69976005
hipr2	100	pr	28	15702	14.50840037	166.3879644	11.63341719
hipr3	100	pr	2	5973	13.47465608	118.9909271	8.925528063
loht1	600	ht	20	10137	15.85149322	86.57883601	5.787967313
loht2	600	ht	15	6036	14.87462233	93.27784514	7.31735929
lopr1	600	pr	0	6088	13.46897	112.4145114	8.446273867
lopr2	600	pr	0	3875	12.84942775	95.60085243	7.549114282
lopr3	600	pr	0	8037	12.26695936	129.6956952	10.64819451
